# Supplementary material for: Variation in shade-induced flowering in Arabidopsis thaliana results from FLOWERING LOCUS T allelic variation
Source: PLoS One. 2017 Nov 8;12(11):e0187768. doi: 10.1371/journal.pone.0187768 (PMC5695581; doi:10.1371/journal.pone.0187768)
Supplement: S1 Table — Flowering time data for Arabidopsis accessions used in this study, along with controls (Col and ColFRI), under various growth conditions. (XLSX) [file pone.0187768.s004.xlsx]

## Sheet: Sheet1
Exp 1								Exp 2													SD								Cycling
		vern40	cont FR	LD	GA	Outside				LD	StDev	FR	St Dev	Outside	StDev	Vern 70	St Dev	FR + Vern	St Dev				SD	StDev	SD + FR	StDev				LD cycling	StDev	LD + FR cycling	StDev
UK	Abd-0	14.5		36.5	23	35		Spain	Bla-6	54	2.64575	42.6667	15.0444	46.3333	9.45163	9.66667	2.08167	7.66667	1.1547		Belgium	An-1	26.5	1.63299	27.5	1.63299			Ag-0	63.5	0.5	18.6667	1.69967
Denmark	Al-0	72	29	80	45	80		Czechoslovakia	Br-0	43.6667	8.02081	40.6667	14.0119	42	11.5326	13.6667	1.52753	12.3333	1.1547		Germany	Bay-0	26	1.63299	39	2.35702			An-1	6.33333	0.471405	7	0
Czechoslovakia	Br-0	21		80	50	46		Portugal	Co-4	48.6667	8.14453	26	10.8167	28	1.73205	11.3333	0.57735	9	0		Germany	Bch-1	51	1.69967	46	2.49444			Bay-0	8.33333	0.471405	8.33333	0.471405
Portugal	Co-2	16	12	59	43	42.7			Col-0	14.3333	2.51661	7.5	0.707107	13	2	10.3333	0.57735	9	0		Germany	Bsch-2	38.5	3.09121	34	6.59966			Bl-1	55.3333	2.49444	26	1.41421
	Col-0		4	13.5	6	29.17		USA	Col/FRI	50.3333	11.5036	10.6667	1.52753	30	2	14.3333	2.08167	17.3333	7.50555			C24	31.5	4.98888	33	0.5			Bla-6	53.3333	2.35702	31	1
USA	ColFRI	17	7	80	45	35.5		Russia	Est-1	16	2.64575	6.5	0.707107	10.6667	2.08167	12.6667	0.57735	10	1		Russia	Chi-1	35	3.68179	35	4.49691			Br-0	68	3.55903	56.3333	2.86744
USA	ENF	16	5	48.5	24	35		France	Et-0	76.3333	6.35085	43.5	4.94975	57.3333	4.6188	21	1.41421	14.3333	1.52753			Col	51.5	1.24722	50.5	6.59966			C24	17.6667	4.98888	12.6667	0.471405
France	Et-0		7	64	43	51.3		Finland	FI-1	80	0	80	0	80	0	24	2.64575	14.3333	0.57735		Germany	Dd-1	38	0.471405	36.5	1.69967			Cha-0	65.6667	1.69967	55	3.74166
Finland	FI-1	80	80	80	80	80			ft	36	2.64575	13	1	23.6667	2.51661	21	1.73205	11.5	0.707107		France	Di-2	38.5	2.0548	34	3.55903			Chi-0	50.6667	12.7105	20.5	1.5
Germany	Ga-0	16	5	32	17	33.5		Denmark	Hau-0	80	0	39.3333	4.04145	36	1.73205	48.3333	8.96289	13.5	0.707107		Czechoslovakia	Dra-0	26	2.49444	21	5.73488			Co-4	53	1.63299	35	0
France	Gy-0	21.5	11	62	55	36.5		Tadjikistan	Hodja-Obi-Garm (HOG)	40.3333	4.16333	16.6667	5.03322	23	0	13.6667	1.1547	11	2		Germany	Dr-0	37	1.5	38.5	5.71548			Col	10.5	1.5	9	0
Denmark	Hau-0	80	11	80	65	53.5		USA	Kin-0	22.6667	6.80686	10.6667	1.1547	-	-	10	1.41421	8	1		Germany	Ep-0	45	2.44949	37	0.471405			Col/FRI	71	5.71548	25	2.94392
Hapan	Hir	15.5	5	28	15	33.6		USA	Knox-18	52.3333	4.04145	10.6667	2.08167	26.6667	4.93288	35	25.1197	12.6667	1.1547			Est NIL	38	0.911765	37.5	3.74166			Ct-1	11.6667	0.942809	9.66667	0.471405
Tadjikistan	Hodja-Obi-Garm (HOG)	14	10	29.5	36	35.5		Spain	Ll-1	35.6667	5.85947	13	1.41421	22.6667	3.51188	7.66667	0.57735	4.66667	1.1547		Germany	Ga-0	59.5	0.898551	56.5	2.86744			Cvi-0	12	1.63299	8.5	0.5
USA	KendL	80	6	80	53	35		Italy	Mir-0	47	10.4403	12	1.73205	35.5	6.36396	13.6667	1.1547	11	0		France	Gy-0	41	1	37	3			Edi-0	70.6667	5.73488	56	3
Spain	Ll-1	7.5		31	21	33		USA	Mv-0	80	0	12.6667	2.3094	30.6667	2.51661	42.3333	8.96289	13	2.82843		Netherlands	Hi-0	39.5	0.742857	36	2.94392			Ei-2	43.3333	2.0548	21	0.816497
Italy	Mir-0	22.5		77	40	50.3			NIL	23.3333	1.52753	7.33333	0.57735	18.6667	1.52753	12	1	9	0		Germany	Hs-0	31	1.63299	42	1.69967			Ema-1	-	-	14	0
Russia	Ms-0	20.5	11	54	41	47		Netherlands	Nok-0	48.3333	2.51661	11	1	22.3333	3.05505	28.5	4.94975	10	1		Germany	Is-0	44.5	2.35702	44.5	3.09121			Est-1	8.33333	1.24722	8	0.816497
USA	Mv-0	80	6	80	52	36.7		Netherlands	Nok-1	44.3333	8.02081	10.6667	0.57735	23.3333	2.88675	24	2.82843	9.66667	0.57735		Czechoslovakia	Jm-1	23	2.49444	27	4.98888			Et	78	0.816497	46.6667	9.84322
Netherlands	Nok-3		6	48.5	20	34.2		Netherlands	Nok-2	33.5	0.707107	10.5	0.707107	23.3333	1.52753	26	7.2111	7.33333	0.57735		Germany	Kl-0	29.5	6.59966	38	3.68179			Fl	80	0	80	0
UK	PHW-20	14	6	37.5	37	33		Netherlands	Nok-3	45.3333	3.05505	10.3333	2.08167	23.6667	2.08167	24.6667	5.50757	10	2.64575			Ler	35	0.5	26	1.24722			ft	43.3333	2.86744	21	2.16025
USA	Pna-10		6	80	52	36.25		USA	Pardeeville1	35.3333	2.51661	10	1.73205	25.6667	5.50757	20	2.64575	12	0		Spain	Ll-2	9.5	4.49691	8.5	0.471405			Ga-0	40	11.431	16.3333	0.471405
USA	RRS-10	16.5	6	51.5	42	37.8		USA	Pardeeville2	28.6667	8.3865	9.33333	0.57735	30.6667	2.51661	19	1.41421	13	1		France	Lm-2	44	6.59966	38	2.0548			Gie-0	28.3333	1.24722	14.6667	0.942809
UK	Set-0	73.5	60	80	44	80		USA	Pna-17	70	14.1421	23.6667	7.57188	42	8.48528	15.3333	2.08167	11.6667	2.51661		Poland	Mh-0	44.5	1.69967	38	2.49444			Gy-0	36.6667	2.49444	16.3333	1.88562
Spain	Sf-1	9.5	6	44	36	40		USA	RMX-A180	29.3333	5.03322	10.6667	1.52753	19.6667	3.05505	12.6667	1.1547	8	0		Germany	Mz-0	34.5	3.55903	31	1.5			Hau	#DIV/0!	#DIV/0!	51.3333	3.29983
Tadjikistan	Sorbo	12	5	43	20	35.5		USA	RRS-10	52.6667	0.57735	12	2.64575	29.6667	0.57735	13.6667	2.51661	11	2.82843		Germany	Nd-1	34	5.73488	31	2.44949			HOG	38.5	1.5	22.3333	0.942809
USA	Spr1-6	80		80	49	53		Spain	Sah-0	80	0	80	0	80	0	18.6667	5.7735	10.6667	1.52753		Norway	Oy-0	55	5.71548	53	1			Kas-1	42	0	21.6667	4.6428
Spain	Sue-0	48.5	7	80	42	43.75		UK	Set-0	80	0	80	0	80	0	47.3333	4.16333	19	1			RLD-2	14	1	11	3			Kin-0	24.3333	3.68179	15.3333	0.471405
UK	Sy-0	67.5	8	80	40	45		Spain	Sf-1	42.5	13.435	28.5	21.9203	34.6667	9.81495	8.5	0.707107	7.5	0.707107		Czechoslovakia	Sav-0	29.5	1.5	38	1.21622			Knox-18	44.3333	4.49691	15.3333	0.942809
Finland	Tamm-27	54	8	80	65	43.5		Spain	Sf-2	32.3333	8.73689	16	4	30	1.73205	8.33333	1.1547	9	1		USA	Sea-0	60.5	0	55	4			Ler	6.33333	0.471405	6	0.816497
Finland	Te-0	23	6	80	38	46.7		Spain	Sue-0	80	0	41	8.48528	40.5	2.12132	23	0	9	0		Germany	Uk-4	56	1	47	1.0198			Ll-1	32.3333	2.0548	16.6667	3.68179
USA	Trinity	80	5	80	54	36		USA	Trinity	80	0	14.5	3.53553	28	1	41.3333	5.68624	14.3333	0.57735		Switzerland	Wei-0	17	1.41421	20	1.5			Lz-0	48.5	1.5	18	1
USA	Tul-0	80	6	80	45	34.7		USA	Tul-0	80	0	12.3333	1.1547	30.3333	0	41	5	13	1		Russia	Wil-1	44	3.74166	41.5	1.19149			Mir-0	56.3333	6.59966	59	3.74166
Sweden	Var2-6	68.5	80	80	80	80		Sweden	Var2-6	80	0	80	0	80	0	33	3.60555	16	2.64575		Russia	Wil-2	41	1.69967	32	3.74			Mr-0	29.6667	0.471405	17	2.82843
Russia	Ws-0	28.5	8	80	30	41.3		Russia	Ws-0	16	0	61	7.2365	42	7.25718	16	2.365	15	0		Russia	Ws-2	28.5	6	30.5	5			Ms-0	63.6667	4.49691	39.6667	14.0554
USA	Yo-0	69	6	80	51	34.5		USA	Yo	80	0	11.6667	1.1547	25	1.73205	45.6667	2.51661	12	1										Mt-0	10.3333	0.942809	11.3333	0.471405
																							37.0714		35.7429				MV	64.3333	6.59966	18.3333	0.471405
						Started 5/15																							Nd-1	11	1.41421	10.3333	0.942809
						DTF								Started 6/1															NIL	15.6667	1.69967	11	0.816497
														DTF															Nok-3	39	2.44949	12.5	0.5
																													Oy-0	16.3333	3.09121	11.3333	0.471405
																													Pardeeville2	14	1.63299	12.3333	0.471405
																													RLD	4.33333	0.471405	4.5	0.5
