# Supplementary material for: Variation in shade-induced flowering in Arabidopsis thaliana results from FLOWERING LOCUS T allelic variation
Source: PLoS One. 2017 Nov 8;12(11):e0187768. doi: 10.1371/journal.pone.0187768 (PMC5695581; doi:10.1371/journal.pone.0187768)
Supplement: S2 Table — Ten accessions, representing much of the breadth in flowering time behavior, were phenotyped under 10 various growth conditions. (XLSX) [file pone.0187768.s005.xlsx]

## Sheet: Sheet1
	LD	StDev	40DV	StDev	FRhigh	StDev	FRlow	StDev	60DV	StDev	SD	StDev	SDGA	StDev	SDVern	StDev	LDGA	StDev	Outside	StDev
Col-0	11.4	0.547723	9.83333	1.83485	5	0.547723	5	0.547723	8.5	1.04881	45.6667	3.10585	24.5	2.88097	44.5	4.32435	9.8	0.447214	17.6	2.12132
ColFRI	67	1.78885	17	1.41421	6	0.816497	12	1.64317	13	0.894427	70	5.87	39.1667	4.53505	54.6667	5.16398	35.5	7.76531	24.2	4.42719
Hodja-Obi-Garm (HOG)	34.8333	8.06019	12.6667	0.816497	6	2.33809	8	2.0054	10.2	0.83666	58.6667	5.87262	31.3333	6.3456	31.6667	3.05505	26.4	0.894427	25	4.4572
Sf-1	51	3.74166	8.4	1.14018	5	0.894427	5	1.64317	5.83333	0.752773	46.8	2.49206	25.6667	4.4121	17.3333	8.5049	21.6	1.94936	33	6.65582
Mir-0	69	7.54983	18.5	1.87083	33	1	44	6	10.75	1.25831	80		37.5	2.12132	38.25	7.18215	43	5.47723	80	0
Nok-3	57.6667	4.6188	34.5	1.87083	7	0.816497	12	1.5	31.3333	3.21455	60.6667	3.77572	28.1667	1.7224	47	2.28035	25.2	2.86356	36	4.53505
Et-0	80	0	59.6	4.87852	16	0.408248	42	4	48.6	8.38451	80	0	43	2.09762	70.8333	7.08284	49.2	5.26308	-	-
Hau-0	80	0	80	0	15	1.64317	34	4.2233	56	3.39116	80	0	42.3333	4.4572	80	3.91578	51	5.32917	80	0
FI-1	80	0	80	0	80		80	0	45.4	9.2358	80	0	60	6.65582	80	2.12132	80		80	0
Sue-0	80	0	70	0	22	0.816497	75	8	35.8333	8.47152	80	0	37	4.42719	70	4.93288	37.6667	3.77712	80	0
Yo-0	80	0	80	0	6	0.816497	8	0.547723	80		80	0	38.5	3.56371	80	6.1101	41	4	17.4	2.09762
Set-0	80	0	80	0	80	0	80	0	57.25	5.7373	80	0	32.8333	3.43026	80	5.03322	41.6667	6.4291	80	0
