# Supplementary material for: Variation in shade-induced flowering in Arabidopsis thaliana results from FLOWERING LOCUS T allelic variation
Source: PLoS One. 2017 Nov 8;12(11):e0187768. doi: 10.1371/journal.pone.0187768 (PMC5695581; doi:10.1371/journal.pone.0187768)
Supplement: S3 Table — Correlations among the ten conditions for the 10 accessions from SD S2 Table. (XLSX) [file pone.0187768.s006.xlsx]

## Sheet: Sheet1
	LD	LD-40V	LD-60V	LD-FRlow	LD-FRhigh	LD-GA	SD	SD-40V	SD-GA	outside
LD	-	-	-	-	-	-	-	-	-	-
LD-40V	0.779	-	-	-	-	-	-	-	-	-
LD-60V	0.701	0.921	-	-	-	-	-	-	-	-
LD-FRlow	0.402	0.546	0.391	-	-	-	-	-	-	-
LD-Frhigh	0.454	0.54	0.331	0.855	-	-	-	-	-	-
LD-GA	0.761	0.705	0.544	0.555	0.675	-	-	-	-	-
SD	0.897	0.782	0.694	0.461	0.506	0.785	-	-	-	-
SD-40V	0.705	0.935	0.877	0.498	0.495	0.676	0.791	-	-	-
SD-GA	0.661	0.615	0.459	0.392	0.546	0.964	0.721	0.648	-	-
outside	0.577	0.624	0.415	0.925	0.711	0.767	0.581	0.552	0.622	-
