# Supplementary material for: Variation in shade-induced flowering in Arabidopsis thaliana results from FLOWERING LOCUS T allelic variation
Source: PLoS One. 2017 Nov 8;12(11):e0187768. doi: 10.1371/journal.pone.0187768 (PMC5695581; doi:10.1371/journal.pone.0187768)
Supplement: S4 Table — Results for accessions contained within this study and those used my Maloof, et. al, show no correlation between FR responsiveness for the two FR dependent phenotypes. (XLSX) [file pone.0187768.s007.xlsx]

## Sheet: Sheet1
	FR hypocotyl	Red hypocotyl	GA hypocotyl
FR Flowering	-0.0810629	0.00473302	-0.294318
