# Supplementary material for: Variation in shade-induced flowering in Arabidopsis thaliana results from FLOWERING LOCUS T allelic variation
Source: PLoS One. 2017 Nov 8;12(11):e0187768. doi: 10.1371/journal.pone.0187768 (PMC5695581; doi:10.1371/journal.pone.0187768)
Supplement: S5 Table — F1 plants flower most like the early flowering (FR-sensitive) accessions, demonstrating dominance. (XLSX) [file pone.0187768.s008.xlsx]

## Sheet: Sheet1
Trinity/CF	16
Yo/CF	16		Nok-3	14.5
Sf/Nok	17		Yo	16
Pna-10/CF	17.5		HOG	17
Chi-1/CF	17.5		CF	17
HOG/Nok-3	18		ft-	17
Sue/Yo	19		Sf-1	18.3
HOG/CF	20.5		Sue	25
Pna/Gre	22.5		Mir	32
Yo/Sue	23		Sue (R1)	37
Hau/CF	23		Hau	40.3
Edi/CF	24.5		Ms	44
Edi/CF	26		Et	48
Yo/Set	27		Br-0	50
Ms/CF	29		Edi	55
Sue/Hau	31
Edi/Yo	32
Fl-1/pna	32.5
Fl-1/Hau	44.5
Et-0/Fl-1	51.5
Sue/ft-	53
Fl-1/Cfco	54
Ms/Edi	55.5
Et/Cfco	56
Edi/Cfco	57
Ms-0/Cfco	58.5
Et/Set	59.5
Var/Yo	61	co?
Br-0/Cfco	70.8	co?
Mir-0/Cfco	71	co?
Fl-1/ft-	73.5
Br-0/ft-	76
Fl-1/Lov-5	79
Var/Cfco	93	co?
Var/Fl	100+	co?
