# Supplementary material for: Variation in shade-induced flowering in Arabidopsis thaliana results from FLOWERING LOCUS T allelic variation
Source: PLoS One. 2017 Nov 8;12(11):e0187768. doi: 10.1371/journal.pone.0187768 (PMC5695581; doi:10.1371/journal.pone.0187768)
Supplement: S6 Table — Over 100 accessions were scored for multiple polymorphisms around FT, with two being within the ORF of FT, which was used for the allele-specific expression experiments (BsmBI and Cac8I). Only two accessions (Fl-1 and Bsch-2) contained the polymorphism responsible for the BsmBI site. In addition, the table shows data for an indel upstream of FT (1.2, 1.4, and 2.3kb; Warthmann personal communication). The 1.2kb version is relatively rare being present in only 6 accessions, including two (Et-0 and Br-0), accessions used extensively in this study. (XLSX) [file pone.0187768.s009.xlsx]

## Sheet: Sheet1
CHR 1/FT Markers
6600-6621 F	TTTTGTTGGACATTCAGTTCCG		FT ORF F5I14 numbering
8960-8939 R	TTATGCAAGAAGTTGGTGGAAAAA		FT ORF F5I14 numbering
INDEL F	AAGTGCATATAGCAGATTTCGAG		FT upstraem promoter deletion
INDEL R	GACCATTGATAATCGAAATCGC		FT upstraem promoter deletion
col458f_x000B__x000B_	ctgcctgaaattgtcgaaac	24.3Mb
NPR1-r	CCGGGTGTAAAGATAGCACCTT	23857455Mb
NPR1-f	GTTGATGTACATAAATATATATTACAAATC	23856783Mb
M305-r	TTCTCCAGACCACATGATTAT	23825462Mb
M305-f	TGAAGCTAATATGCACAGGAG	23823991Mb
Af-2-f	TCGTCGTTTTTGTTTCCTTTTTCTTA	25649562Mb
AF-2-r	CCATTCATTTAGGCCCCGACTTTC	25651226Mb
AF-3-f	CGGCCGTTGTCGTTGAATAG	25666047Mb
AF-3-r	GCCCGAGCTACTTGTTAGTTGTTG	25666817Mb
N-1346	TTTTGTTGGACATTCAGTTCCG	24Mb
N-1347	GACCATTGATAATCGAAATCGC	24Mb
fus6.2-f	TTCCTTGATCAGATTTGGTCG	22.6Mb
fus6.2-r	TCGTTACACTGGCTTGCTTG	22.6Mb
chrI-a-f	CTGCAGCTAAAGGCCAGTCT	24252910
chrI-a-r	ATGGAAATTCTGGATGTGTCG	24253170
chrI-b-f	GCAATCGGATTTCCTTGAGT	24252870
chrI-b-r	TGAGAGAAGATTTGGCACAGA	24253065
chrI-c-f	ACAAAGGCCAAACCCCACT	24.26mb
chrI-c-r	TCTCGTCTAAAGCGGAATCAG	24.26
MBK5-f	GAGCATTTCACAGAGACG	25494866 - 25495072 bp_x000B__x000B_
MBK5-r	ATCACTGTTGTTTACCATTA	25494866 - 25495072 bp_x000B__x000B_
dCap-Rsa	TCAAGTCATTTTCAAGACCG	24mb
dCap-Mnl	TCAAGTCATTTTCAAGACCT	24mb
dCap-r	cctggagcaatgttgttgatg	24mb
FT-1	AAGATCATGTAGTTATCTG	24MB
FT-2	AGGTTCGGTAATCAGTGGA	24MB
FT-3	CAACACAGAGAAACCACCTGTTTG	24mb
FT-4	AAGTTCCTGAGGTCTTCTCCACCA	24mb
Common Markers		See TAIR
FRI col
FRI ler
FLCcol		deletion marker in FLC
ATHBI02
CA72
Ciw1
CIW3
F5I14
FLC
GENEA
JV32
MSAT2.36-1
MSAT1.4
MTH1
NF11P17
NF19K23
NGA168
NGA172
NGA1107
NGA1111
NGA1145
NGA128
NGA139
NGA151
NGA158
NGA168
NGA225
NGA249
NGA280
NGA6
NGA76
NT1G11
PhyB
PhyC
PLS1
PLS2
PLS2
PLS3
T27K12
SELECT ACCESSIONS
FT MARKER SET
	FT	FT	FT	FT	FT	FT		FRI	FRI	FRI	FLC
	FT1	Indel	BsmBI	HphI	Cac8I	F5I14		FRI Col	FRI Ler	Werner	FLCcol
Ag-0	1.4	190	c		u	310					s
An-1	1.4	210	c	u	u	310		b	b	neither	s
Bay-0	1.4	190	c	c	u	310		b	s	-	s
Bch-1		210	c	c	c	310		s	b	-	s
Bl-1	1.4	190	c		u	340					s
Bla-6	1.4	190	c		u	310					s
Br-0	1.2		c		u	310					s
Bsch-2	1.4	210	u	c	u	310		b	s	-	s
C24	1.2	210	c	c	u	310		b	b	neither	s
Cha-0 6662	1.2	225	c	c	u	310		b			s
Chi-0	1.4	225	c	u	u	300		b			s
Chi-1		225	c	c	u	310		b	b	neither	s
co-	2.3		c		c	190					b
Co-1	1.2	225	c	c	u	310		b	b	neither	s
Co-4	1.4	225	c		u	220					s
Col	2.3	190	c	c	c	190		s	b	C	b
Col/FRI	2.3	190	c		c	190					b
Ct-1	1.4	190	c	c	u	220		b	s	L	s
Cvi-0	1.4	210	c		c	310		b	b	neither	s
Da-0	1.2	225	c	c	u	310		b	s	L	s
Dd-1?	2.3	190	c	c	c	190		s	b		s
Di-2	1.4	190	cc	c	c	310		b	s	L	s
Dr-0		190	c	u	u	310		b	s	-	s
Edi-0	1.4	190	c	c	u	310		b			s
Ei-2	2.3	190	c		c	190					b
Ema-1					?
Ep-0		190	c	c	c	310		s	b	C	s
Est	1.4	190	c	u	u	310		b	b	neither	s
Est-1	2.3	235	c	c	u	220		b	b	-	s
Et-0	1.2	225	c		u	310					s
Fl-1	1.4	190	u	c	u	290		b			s
Fr-2	1.4	190	c	c	u	310		s	b	C	s
Fr-4		210	c	c	u	310		b	s	-	s
FT1			c		c	190					b
FT2	1.4	190	c		c	310					b
FT3	2.3		c		c	190					b
Ga-0	1.4	225 or 210	c	c	u	220		b	s	neither?	s
Gd-1	2.3	190		c	c	220		s	b	C	s
Ge-1	1.4	190	c	c	u	310		b	s	-	s
Gie-0	1.4	210	c	u	u	310		s	b	C	s
Gu-1	1.4	190	c	c	u	310		s	b	-	s
Gy-0	1.4	190		c	u	310		b	b	neither	s
Hau-0	2.3	190	c	c	c	310					s
Hi-0	2.3	190	c	c	c	190		b	s	L	s
HL-3	1.4	190	c	c	u	310		h?	b	C	s
HOG	1.4	190	c	u	u	300					s
Hs-0	2.3	190	c	c	c	310		s	b	-	s
Is-0		210	c	c	c			b	s	-
Jm-1	1.4	210	c	c	u	310		b	s		b
Kas-1	2.3?	190	c		u						s
Kil-0	1.4	190	c	c	u	310		b	b	C?	s
Kin-0	1.4	210	c		u	310					s
Kl-0	1.4	210	c	c	u	310		s	b	-	s
Kl-5	1.4	190	c	c	u	310		s	b	C	b
Knox-18	1.4	190	c		u	310					s
Ler	1.4	190	c	c	c	310		b	s	L	s
Li-2	2.3	225	c	c	u	190		b	b	-	s
Ll-1	2.3	225	c		u	220					s
Ll-2	2.3	225	c	c	u	190		b	b	-	s
Lm-2	1.4	225	c	u	u	310		b	s	L	b
Lz-0	1.4				u	310
Mh-0	1.4	190	c	c	u	310		b	b	C?	s
Mir-0	1.4	?		c	u	290					s
Mr-0	1.4	190	c		c	310					s
Mrk-0	1.4	210	c	c	u	310		b	s	L	s
Ms-0	2.3	190	c		c	310					s
Mt-0	2.3	190	c	c	c	310		s	b	C	b
MV	1.4	190	c		u						s
Mz-0	2.3	190	c	c	c	310		s	b	-	s
Nd-1	2.3	190	c	c	c	190		s	b	C	b
NIL	2.3	225 or 225			u						b
Nok-0
Nok-1
Nok-2
Nok-3	2.3	190	c		c	190					s
Oy-0	1.4	190	c	c	u	310		s	b	C	s
Pardeeville	1.4	190	c		u
Pm-0?	1.4	190	c	c	u	310		b	b	-	b
Pna-10
Pna-17
Ra-0	1.4	190	c	c	u	310		b	s	L	s
Rak-2		210	c	c	u			b	s	-
RLD-2	1.4	190	c	u	u	310		s	b	-	s
RMX A02
RMX A180
RRS-10	1.4	190	c		u	310					s
Rrs-7	1.4	210	c	c	u	310		b	s	-	s
Sah
Santa Clara	2.3	190	c	c	c	190		s	b		b
Sav-0	1.4	190	c	c	u	310		b	s	neither?	s
Se-0 (B)	1.4	190	c	c	u	310		b			s
Sea-0	1.4	210	c	c	u	310		b	b	-	s
Set-0	1.4	190	c	c	u	220		b			s
Sf-1	2.3	225	c		u	220					s
Sf-2		210	c		u	310					s
Sorbo	1.4	190	c		u	310					s
St-0	1.4		c		c	330					s
Sue	2.3	225	c		u	220					s
trinity	1.4	190	c		u	310					s
Ts-1	2.3	225	c		u	190					s
Tsu-1	1.4	225	c		u	220					s
Tul-0	1.4	190	c		u	310					s
Uk-4	2.3	190	c	c	c	220		b	s	L	s
VAR2-6	1.4	190	c	c	u	310		b			s
Wei-0	1.4	190	c	c	u	310		b	s	L	s
Wil-1	1.4	210	c	u	u	310		b	s	neither?
Wm-2		210	c	u	c			b	b	-
Ws-0	1.4	210	c		u	310					s
Ws-2	1.2	210	c	c	u	310		s	b	C	s
Wt-1	1.4	190 or 210	c	c	u	310		s	b	C	b
Wt-5	1.2?	225	c	c	u	310		b	s	-	s
Yo-0	1.4	190	c		u	310					s
	immediate upstream region marker	promoter deletion	Marker for Fl-1 polymorphism in coding region	Marker for polymorphism in intron 3	Marker for polymorphism in coding region	F5I14				JD Werner 2005
	Kb	bp	c=cut, u=uncut	c=cut, u=uncut	c=cut, u=uncut			b=big	b=big		b=big
								s=small	s=small		s=small
